# Supplementary material for: Shared exposure liability of type 2 diabetes and other chronic conditions in the UK Biobank
Source: Acta Diabetol. 2022 Mar 29;59(6):851–60. doi: 10.1007/s00592-022-01864-5 (PMC9085680; doi:10.1007/s00592-022-01864-5)
Supplement: Supplementary file 2 — Supplementary file2 (XLSX 283 KB) [file 592_2022_1864_MOESM2_ESM.xlsx]

## Sheet: S TABLE 1
Supplementary Table 1: Cross-sectional prevalence of chronic diseases in individuals with T2D for age and sex subgroup
MALES (N=13,567)					FEMALES (N=8,368)				<=1946 (N=11,380)				>1946 (N=10,555)
Disease	Prevalence (%)		Age T2D diagnosis (median)	Age comorbidity diagnosis (median)	Prevalence (%)		Age T2D diagnosis (median)	Age comorbidity diagnosis (median)	Prevalence (%)		Age T2D diagnosis (median)	Age comorbidity diagnosis (median)	Prevalence (%)		Age T2D diagnosis (median)	Age comorbidity diagnosis (median)
HT	10818	0.7974	63	55	6345	0.7582	63	53	9345	0.8212	67	58	7818	0.7407	57	50
AF	2199	0.1621	64	65	801	0.0957	65	67	2083	0.183	67	68	917	0.0869	58	59
CAD	3293	0.2427	63	58	859	0.1027	63	60	2613	0.2296	66	61	1539	0.1458	57	54
obesity	2169	0.1599	61	64	1707	0.204	60	62	1699	0.1493	66	69	2177	0.2063	55	58
CLD	624	0.046	60	63	440	0.0526	61	63	483	0.0424	67	69	581	0.055	55	57
CKD	1610	0.1187	63	67	916	0.1095	63	68	1669	0.1467	66	70	857	0.0812	56	61
COPD	1590	0.1172	64	63	888	0.1061	63	60	1523	0.1338	67	67	955	0.0905	58	56

## Sheet: S TABLE 2
Supplementary Table 2: Cross-sectional prevalence of chronic diseases in sex and age subgroup of controls
			MALES (N=13,566)		FEMALES (N=8,368)		BORN <=1946 (N=11,379)		BORN > 1946 (N=10,555)
Disease	Prevalence (%)		Prevalence (%)		Prevalence (%)		Prevalence (%)		Prevalence (%)
HT	8238	0.375581	5522	0.407047	2716	0.32457	5271	0.463222	2967	0.281099
AF	1397	0.0636911	1087	0.0801268	310	0.0370459	1070	0.0940329	327	0.0309806
CAD	1416	0.0645573	1224	0.0902256	192	0.0229446	1034	0.0908691	382	0.0361914
obesity	701	0.0319595	403	0.0297066	298	0.0356119	378	0.0332191	323	0.0306016
CLD	170	0.00775052	110	0.00810851	60	0.00717017	108	0.00949117	62	0.00587399
CKD	543	0.0247561	359	0.0264632	184	0.0219885	405	0.0355919	138	0.0130744
COPD	696	0.0317316	465	0.0342769	231	0.0276052	524	0.0460497	172	0.0162956

## Sheet: S TABLE 3
Supplementary Table 3: Co-prevalence of mutliple chronic diseases in individuals with T2D
# comorbidities	N	%
None	3294	0.150171
One	9018	0.411124
Two	5554	0.253203
Three	2595	0.118304
Four	1106	0.0504217
Five	292	0.0133121
Six	68	0.00310007
Seven	8	0.000364714

## Sheet: S TABLE 4
Supplementary Table 4: Co-prevalence of multiple chronic diseases in indivduals with T2D
Obesity	HE	AF	CAD	CLD	CKD	COPD	N	%
NA	1	NA	NA	NA	NA	NA	7878	0.359152
NA	NA	NA	NA	NA	NA	NA	3294	0.150171
NA	1	NA	1	NA	NA	NA	1500	0.0683839
1	1	NA	NA	NA	NA	NA	1406	0.0640985
NA	1	1	NA	NA	NA	NA	780	0.0355596
NA	1	NA	NA	NA	1	NA	686	0.0312742
NA	1	NA	NA	NA	NA	1	653	0.0297698
NA	1	1	1	NA	NA	NA	372	0.0169592
1	1	NA	1	NA	NA	NA	333	0.0151812
1	NA	NA	NA	NA	NA	NA	329	0.0149989
NA	1	NA	NA	1	NA	NA	264	0.0120356
NA	1	NA	1	NA	1	NA	230	0.0104855
NA	1	NA	1	NA	NA	1	222	0.0101208
1	1	1	NA	NA	NA	NA	218	0.00993845
1	1	NA	NA	NA	1	NA	218	0.00993845
NA	NA	NA	NA	NA	NA	1	215	0.00980169
1	1	NA	NA	NA	NA	1	214	0.0097561
NA	NA	NA	1	NA	NA	NA	212	0.00966492
NA	1	1	1	NA	1	NA	177	0.0080693
NA	NA	1	NA	NA	NA	NA	176	0.00802371
NA	1	1	NA	NA	1	NA	173	0.00788694
1	1	1	1	NA	NA	NA	132	0.00601778
1	1	NA	NA	1	NA	NA	129	0.00588101
NA	1	1	NA	NA	NA	1	125	0.00569866
NA	1	NA	NA	NA	1	1	116	0.00528835
NA	NA	NA	NA	1	NA	NA	114	0.00519717
NA	1	1	1	NA	NA	1	113	0.00515158
1	1	NA	1	NA	NA	1	106	0.00483246
NA	NA	NA	NA	NA	1	NA	94	0.00428539
1	1	NA	1	NA	1	NA	87	0.00396626
1	1	1	1	NA	1	NA	69	0.00314566
NA	1	NA	1	NA	1	1	68	0.00310007
1	1	1	NA	NA	1	NA	67	0.00305448
1	1	1	NA	NA	NA	1	62	0.00282653
NA	1	NA	1	1	NA	NA	55	0.00250741
NA	1	NA	NA	1	1	NA	54	0.00246182
NA	1	1	NA	NA	1	1	49	0.00223387
1	1	NA	NA	NA	1	1	48	0.00218828
NA	1	1	1	NA	1	1	43	0.00196034
1	1	1	1	NA	NA	1	39	0.00177798
1	1	NA	1	NA	1	1	39	0.00177798
NA	NA	1	1	NA	NA	NA	39	0.00177798
1	1	1	1	NA	1	1	38	0.00173239
NA	1	NA	NA	1	NA	1	38	0.00173239
NA	1	1	NA	1	NA	NA	37	0.0016868
NA	NA	NA	1	NA	NA	1	35	0.00159562
1	1	NA	NA	1	1	NA	32	0.00145886
NA	NA	1	NA	NA	NA	1	29	0.00132209
1	1	1	NA	NA	1	1	27	0.00123091
1	NA	NA	NA	1	NA	NA	26	0.00118532
1	1	NA	1	1	NA	NA	25	0.00113973
1	NA	NA	1	NA	NA	NA	25	0.00113973
1	1	1	NA	1	NA	NA	24	0.00109414
1	NA	NA	NA	NA	NA	1	21	0.000957374
1	1	NA	NA	1	NA	1	20	0.000911785
1	NA	1	NA	NA	NA	NA	19	0.000866196
NA	1	1	1	1	NA	NA	19	0.000866196
NA	1	1	1	1	1	NA	18	0.000820606
NA	1	1	NA	1	1	NA	17	0.000775017
NA	NA	NA	NA	NA	1	1	16	0.000729428
NA	1	NA	1	1	1	NA	14	0.000638249
1	1	1	1	1	1	NA	13	0.00059266
NA	1	1	NA	1	NA	1	13	0.00059266
NA	1	NA	1	1	NA	1	12	0.000547071
NA	1	NA	NA	1	1	1	12	0.000547071
1	1	1	NA	1	1	NA	11	0.000501482
1	NA	NA	NA	NA	1	NA	11	0.000501482
NA	NA	1	1	NA	1	NA	11	0.000501482
NA	NA	1	NA	NA	1	NA	11	0.000501482
NA	NA	NA	1	NA	1	NA	11	0.000501482
1	1	1	1	1	1	1	8	0.000364714
1	1	NA	1	1	1	1	8	0.000364714
NA	1	NA	1	1	1	1	8	0.000364714
1	1	1	1	1	NA	NA	7	0.000319125
1	NA	NA	1	NA	NA	1	7	0.000319125
NA	NA	1	NA	1	NA	NA	7	0.000319125
NA	NA	NA	NA	1	NA	1	7	0.000319125
1	1	NA	1	1	1	NA	6	0.000273535
1	1	NA	NA	1	1	1	6	0.000273535
1	NA	NA	NA	1	NA	1	6	0.000273535
NA	NA	1	1	NA	NA	1	6	0.000273535
1	1	NA	1	1	NA	1	5	0.000227946
1	NA	1	NA	NA	NA	1	5	0.000227946
NA	1	1	1	1	NA	1	5	0.000227946
NA	NA	NA	1	1	NA	NA	5	0.000227946
1	1	1	1	1	NA	1	4	0.000182357
1	NA	1	1	NA	NA	NA	4	0.000182357
1	NA	NA	1	NA	1	NA	4	0.000182357
NA	NA	1	1	1	NA	NA	4	0.000182357
1	1	1	NA	1	NA	1	3	0.000136768
NA	1	1	1	1	1	1	3	0.000136768
NA	1	1	NA	1	1	1	3	0.000136768
NA	NA	1	NA	1	NA	1	3	0.000136768
NA	NA	1	NA	NA	1	1	3	0.000136768
NA	NA	NA	1	1	NA	1	3	0.000136768
NA	NA	NA	NA	1	1	NA	3	0.000136768
1	1	1	NA	1	1	1	2	9.11785e-05
1	NA	1	1	NA	NA	1	2	9.11785e-05
1	NA	NA	NA	1	1	NA	2	9.11785e-05
NA	NA	1	NA	1	1	1	2	9.11785e-05
1	NA	1	1	NA	1	1	1	4.55892e-05
1	NA	1	1	NA	1	NA	1	4.55892e-05
1	NA	1	NA	1	1	1	1	4.55892e-05
1	NA	1	NA	1	1	NA	1	4.55892e-05
1	NA	1	NA	1	NA	1	1	4.55892e-05
1	NA	1	NA	1	NA	NA	1	4.55892e-05
1	NA	NA	1	1	NA	NA	1	4.55892e-05
1	NA	NA	1	NA	1	1	1	4.55892e-05
1	NA	NA	NA	NA	1	1	1	4.55892e-05
NA	NA	1	1	1	1	1	1	4.55892e-05
NA	NA	1	1	1	1	NA	1	4.55892e-05

## Sheet: S TABLE 5
Supplementary Table 5: Summary statistics of clinical features for individuals in shared liability analysis
	All (68,132)		Males (35,580)		Females (32,552)		< 1951 (34,063)		>= 1951 (34,069)
	remain nondiabetic	develop T2D	remain nondiabetic	develop T2D	remain nondiabetic	develop T2D	remain nondiabetic	develop T2D	remain nondiabetic	develop T2D
N	66950	1182	35175	405	31775	777	33242	821	33708	361
birth year, median ± sd	1951 (13)	1947 (9)	1951 (12)	1947 (10)	1950 (13)	1946 (9)	1945 (6)	1944 (5)	1958 (9)	1956 (7)
Males (%)	138 (26)	145 (25)	135 (27)	142 (27)	141 (24)	146 (24)	144 (27)	147 (26)	133 (23)	141 (22)
Systolic blood pressure	26.53 (5.36)	31.02 (6.4)	25.8 (5.85)	31.93 (8.09)	27.14 (4.67)	30.64 (5.75)	26.7 (5.08)	30.52 (6.14)	26.34 (5.65)	32.37 (7.08)
PXS decile, median ± sd	4.91 (0.66)	5.35 (1.14)	4.89 (0.64)	5.29 (1.14)	4.93 (0.68)	5.36 (1.17)	4.97 (0.67)	5.37 (1.17)	4.84 (0.64)	5.31 (1.15)
PRS decile, median ± sd	1.42 (0.5)	1.18 (0.36)	1.59 (0.49)	1.34 (0.42)	1.26 (0.38)	1.12 (0.31)	1.43 (0.5)	1.19 (0.38)	1.42 (0.5)	1.15 (0.35)
BMI	1.45 (1.06)	2.05 (1.45)	1.28 (0.87)	1.97 (1.25)	1.67 (1.23)	2.08 (1.6)	1.53 (1.04)	1.98 (1.37)	1.36 (1.06)	2.22 (1.78)
Blood glucose	5 (5)	9 (4)	4 (5)	7 (5)	7 (5)	9 (3)	7 (4)	9 (3)	4 (4)	7 (4)
HDL cholesterol	5 (5)	7 (5)	6 (5)	7 (4)	5 (5)	7 (5)	5 (5)	7 (5)	6 (5)	7 (4)
Triglycerides	31775 (47.46%)	777 (65.74%)	0 (0%)	0 (0%)	31775 (100%)	777 (100%)	16649 (50.08%)	548 (66.75%)	15126 (44.87%)	229 (63.43%)
Family history of T2D	13180 (19.69%)	424 (35.87%)	7300 (20.75%)	167 (41.23%)	5880 (18.51%)	257 (33.08%)	5930 (17.84%)	278 (33.86%)	7250 (21.51%)	146 (40.44%)

## Sheet: S TABLE 6
Supplementary Table 6: unadjusted hazard ratios for each diseases of individuals in the top decile of PXS and PRS versus the remaining population
	PXS				PRS
Disease	HR	CI_L	CI_U	P	HR	CI_L	CI_U	P
T2D	3.7837	3.29756	4.34151	3.27e-80	2.13132	1.83087	2.48108	1.65e-22
HT	1.61039	1.45887	1.77765	3.36e-21	1.25096	1.12502	1.39099	3.53e-05
AF	1.445	1.2858	1.62391	6.37e-10	1.01922	0.872437	1.1907	0.810343
CAD	1.5227	1.31707	1.76043	1.34e-08	1.27756	1.07368	1.52014	0.00575335
obesity	2.53591	2.24238	2.86787	9.86e-50	1.36008	1.18675	1.55871	9.79e-06
CLD	2.45172	1.86616	3.22103	1.19e-10	1.68571	1.26399	2.24813	0.00037816
CKD	1.94798	1.66432	2.28	1e-16	1.28331	1.05331	1.56354	0.0133092
COPD	2.82819	2.38617	3.35209	4e-33	1.35877	1.08954	1.69454	0.00650649

## Sheet: S TABLE 7
Supplementary Table 7: HR of T2D PXS and PGS associated with each chronic diseases a using more strict inclusion criterion
		Incident		HR		95% CI		P
	N	Comorbidity	T2D + Comorbidity	PXS	PGS	PXS	PGS	PXS	PGS
T2D	49340	431	NA	1.36129	1.17321	(1.295, 1.431)	(1.133, 1.215)	1.71e-33	6.68e-19
HT	49340	3606	170	1.12935	1.03797	(1.11, 1.149)	(1.025, 1.051)	1.86e-41	1.76e-09
AF	49340	1003	32	1.07652	0.997194	(1.04, 1.114)	(0.975, 1.02)	3.04e-05	0.804081
CAD	49340	698	34	1.10708	1.03425	(1.062, 1.154)	(1.007, 1.062)	1.47e-06	0.0126373
Obesity	49340	1012	53	1.27598	1.04288	(1.238, 1.315)	(1.02, 1.066)	2.12e-57	0.00018794
CLD	49340	193	21	1.32605	1.09776	(1.237, 1.421)	(1.043, 1.155)	1.47e-15	0.00031637
CKD	49340	354	18	1.19376	1.01403	(1.128, 1.263)	(0.977, 1.052)	8.45e-10	0.459783
COPD	49340	402	24	1.33133	1.01835	(1.26, 1.406)	(0.984, 1.054)	1.44e-24	0.302967

## Sheet: S Table 8
Supplementary Table 8: HR of T2D PXS and PGS associated with each chronic diseases with adjusting for established risk factors
	Including established risk factors
	HR		P		C-index
	PXS	PRS	PXS	PRS	PXS	PRS
T2D	1.233(1.194, 1.273)	1.104(1.081, 1.127)	3.78e-37	4.24e-20	0.725 (0.711, 0.739)	0.851 (0.84, 0.862)
HT	1.105(1.087, 1.123)	1.021(1.01, 1.032)	6.82e-33	0.00017298	0.69 (0.682, 0.698)	0.775 (0.768, 0.782)
AF	1.101(1.09, 1.113)	1.022(1.015, 1.03)	1.84e-68	2.26e-09	0.691 (0.686, 0.696)	0.758 (0.754, 0.762)
CAD	1.093(1.082, 1.105)	1.021(1.014, 1.029)	1.11e-58	1.36e-08	0.689 (0.684, 0.694)	0.759 (0.755, 0.763)
obesity	1.103(1.078, 1.128)	1.015(0.999, 1.031)	3.8e-17	0.0718001	0.648 (0.636, 0.66)	0.867 (0.86, 0.874)
CLD	1.229(1.165, 1.296)	1.061(1.023, 1.101)	4.24e-14	0.00167928	0.664 (0.637, 0.691)	0.739 (0.714, 0.764)
CKD	1.156(1.116, 1.198)	1.018(0.995, 1.041)	7.68e-16	0.121889	0.759 (0.745, 0.773)	0.79 (0.777, 0.803)
COPD	1.337(1.283, 1.393)	1.023(0.998, 1.049)	1.95e-43	0.0739019	0.754 (0.738, 0.77)	0.793 (0.778, 0.808)

## Sheet: S Table 9
Supplementary Table 9: HR of T2D risk scores in additive joint model with both PXS and PGS.
	Additive Model
	HR		P		C index
	PXS	PRS	PXS	PRS
T2D	1.393(0.971, 1.033)	1.135(1.106, 1.154)	9.96e-97	1.37e-32	0.775 (0.762, 0.788)
HT	1.134(1.017, 1.049)	1.03(1.049, 1.072)	1.17e-55	7.12e-08	0.701 (0.693, 0.709)
AF	1.146(1.012, 1.034)	1.032(1.066, 1.081)	4.18e-145	2.73e-18	0.704 (0.699, 0.709)
CAD	1.139(1.013, 1.035)	1.032(1.063, 1.079)	1.36e-131	5.91e-18	0.701 (0.696, 0.706)
obesity	1.304(0.977, 1.02)	1.031(1.198, 1.236)	3.96e-131	0.00011383	0.712 (0.701, 0.723)
CLD	1.293(0.952, 1.055)	1.067(1.056, 1.136)	4.11e-23	0.00057074	0.719 (0.695, 0.743)
CKD	1.219(0.966, 1.034)	1.025(1.051, 1.098)	2.32e-30	0.0315861	0.777 (0.764, 0.79)
COPD	1.343(0.958, 1.037)	1.019(1.025, 1.077)	5.24e-48	0.14635	0.791 (0.776, 0.806)

## Sheet: S Table 10
Supplementary Table 10: diagnostic criteria for Type 2 Diabetes in UK Biobank
ICD9	ICD10	Other Criteria
250	E11	Self report (1223)
		age diagnosis > 35

[truncated: 8 more sheets: S Table 11, S Table 12, S Table 13, S Table 14, S Table 15, S Table 16, S Table 17, S Table 18]
